# Supplementary material for: Extreme Dysbiosis of the Microbiome in Critical Illness
Source: mSphere. 2016 Aug 31;1(4):e00199-16. doi: 10.1128/mSphere.00199-16 (PMC5007431; doi:10.1128/mSphere.00199-16)
Supplement: Table S1 [file sph004162139st2.xlsx]

## Sheet: feces
#OTUID	W	ICU_mean	AGP_mean	taxonomy
4454839	1326	121.478	3.4057	k__Bacteria p__Proteobacteria c__Gammaproteobacteria o__Enterobacteriales f__Enterobacteriaceae g__Enterobacter s__radicincitans
368486	1324	5.6791	0.203422	k__Bacteria p__Firmicutes c__Erysipelotrichi o__Erysipelotrichales f__Erysipelotrichaceae g__[Eubacterium] s__dolichum
4448331	1324	150.493	11.3027	k__Bacteria p__Proteobacteria c__Gammaproteobacteria o__Enterobacteriales f__Enterobacteriaceae g__ s__
4457438	1323	0.507463	26.7597	k__Bacteria p__Firmicutes c__Clostridia o__Clostridiales f__Lachnospiraceae g__ s__
4481131	1323	3.49254	32.2863	k__Bacteria p__Firmicutes c__Clostridia o__Clostridiales f__Ruminococcaceae g__Faecalibacterium s__prausnitzii
4478125	1321	1.25373	27.0662	k__Bacteria p__Firmicutes c__Clostridia o__Clostridiales f__Ruminococcaceae g__Faecalibacterium s__prausnitzii
4454529	1319	57.3955	1.41939	k__Bacteria p__Proteobacteria c__Gammaproteobacteria o__Pseudomonadales f__Pseudomonadaceae g__ s__
4455386	1318	7.33582	0.120152	k__Bacteria p__Proteobacteria c__Gammaproteobacteria o__Pseudomonadales f__Pseudomonadaceae g__Pseudomonas s__
4469576	1316	8.10448	0.476046	k__Bacteria p__Firmicutes c__Clostridia o__Clostridiales f__Lachnospiraceae g__ s__
4478815	1315	0.507463	7.05171	k__Bacteria p__Firmicutes c__Clostridia o__Clostridiales f__Lachnospiraceae g__Coprococcus s__
4465907	1315	0.455224	7.99125	k__Bacteria p__Firmicutes c__Clostridia o__Clostridiales f__Lachnospiraceae g__Blautia s__
4476527	1314	0.462687	14.8665	k__Bacteria p__Firmicutes c__Clostridia o__Clostridiales f__Ruminococcaceae g__Faecalibacterium s__prausnitzii
191718	1313	0.276119	6.79848	k__Bacteria p__Firmicutes c__Erysipelotrichi o__Erysipelotrichales f__Erysipelotrichaceae g__ s__
4416570	1311	0.164179	5.51103	k__Bacteria p__Firmicutes c__Clostridia o__Clostridiales f__Lachnospiraceae g__ s__
4474380	1309	0.291045	4.84943	k__Bacteria p__Firmicutes c__Clostridia o__Clostridiales f__Lachnospiraceae g__Blautia s__
2407149	1309	0.119403	6.50875	k__Bacteria p__Firmicutes c__Clostridia o__Clostridiales f__Lachnospiraceae g__Lachnospira s__
145801	1309	2.99254	0.341445	k__Bacteria p__Firmicutes c__Erysipelotrichi o__Erysipelotrichales f__Erysipelotrichaceae g__ s__
4479405	1308	3.35075	1.29049	k__Bacteria p__Proteobacteria c__Gammaproteobacteria o__Enterobacteriales f__Enterobacteriaceae g__ s__
4346675	1308	2.35821	8.58593	k__Bacteria p__Firmicutes c__Clostridia o__Clostridiales f__Ruminococcaceae g__ s__
4371061	1307	0.895522	4.87719	k__Bacteria p__Firmicutes c__Clostridia o__Clostridiales f__ g__ s__
4471854	1306	0.574627	4.03726	k__Bacteria p__Firmicutes c__Clostridia o__Clostridiales f__Lachnospiraceae g__Coprococcus s__
4446058	1306	17.5149	1.57452	k__Bacteria p__Firmicutes c__Bacilli o__Bacillales f__Staphylococcaceae g__Staphylococcus s__aureus
4464173	1306	0.0447761	7.52852	k__Bacteria p__Firmicutes c__Clostridia o__Clostridiales f__Lachnospiraceae g__ s__
4352657	1305	0.268657	4.17795	k__Bacteria p__Firmicutes c__Clostridia o__Clostridiales f__Lachnospiraceae g__Blautia s__
4426438	1304	1.85075	9.59354	k__Bacteria p__Firmicutes c__Clostridia o__Clostridiales f__Ruminococcaceae g__ s__
4454507	1299	59.291	3.19506	k__Bacteria p__Firmicutes c__Bacilli o__Bacillales f__Listeriaceae g__Listeria s__weihenstephanensis
176312	1299	0.0447761	2.22814	k__Bacteria p__Firmicutes c__Clostridia o__Clostridiales f__ g__ s__
4439469	1296	6.47015	1.38783	k__Bacteria p__Firmicutes c__Clostridia o__Clostridiales f__Ruminococcaceae g__ s__
4414476	1295	0.0149254	3.95551	k__Bacteria p__Firmicutes c__Clostridia o__Clostridiales f__Ruminococcaceae g__ s__
4443172	1294	0.11194	4.85475	k__Bacteria p__Firmicutes c__Clostridia o__Clostridiales f__Lachnospiraceae g__ s__
4480359	1292	0.402985	5.73346	k__Bacteria p__Firmicutes c__Clostridia o__Clostridiales f__Ruminococcaceae g__ s__
4454531	1292	4.13433	0.568061	k__Bacteria p__Proteobacteria c__Gammaproteobacteria o__Enterobacteriales f__Enterobacteriaceae g__ s__
4154872	1291	4.73881	0.165779	k__Bacteria p__Bacteroidetes c__Flavobacteriia o__Flavobacteriales f__[Weeksellaceae] g__Cloacibacterium s__
558281	1291	0.313433	0.0311787	k__Bacteria p__Proteobacteria c__Gammaproteobacteria o__Enterobacteriales f__Enterobacteriaceae g__Serratia s__
4465072	1291	0.00746269	5.3981	k__Bacteria p__Firmicutes c__Clostridia o__Clostridiales f__Ruminococcaceae g__ s__
4458700	1290	0.843284	0.0608365	k__Bacteria p__Firmicutes c__Clostridia o__Clostridiales f__Lachnospiraceae g__[Ruminococcus] s__
9912	1289	0.552239	0.111027	k__Bacteria p__Proteobacteria c__Gammaproteobacteria o__Enterobacteriales f__Enterobacteriaceae g__Erwinia s__
2582660	1286	0.514925	3.07452	k__Bacteria p__Firmicutes c__Clostridia o__Clostridiales f__Lachnospiraceae g__Blautia s__
4385479	1285	16.4104	1.61217	k__Bacteria p__Proteobacteria c__Gammaproteobacteria o__Enterobacteriales f__Enterobacteriaceae g__Proteus s__
4452050	1285	2.46269	0.109886	k__Bacteria p__Proteobacteria c__Gammaproteobacteria o__Enterobacteriales f__Enterobacteriaceae g__Klebsiella s__
9727	1285	0.776119	0.477186	k__Bacteria p__Proteobacteria c__Gammaproteobacteria o__Enterobacteriales f__Enterobacteriaceae g__Pantoea s__agglomerans
3931537	1282	0.0597015	1.96008	k__Bacteria p__Firmicutes c__Clostridia o__Clostridiales f__Clostridiaceae g__Clostridium s__
176306	1280	0.0223881	1.69468	k__Bacteria p__Firmicutes c__Clostridia o__Clostridiales f__Lachnospiraceae g__ s__
54563	1277	2.02239	0.0768061	k__Bacteria p__Firmicutes c__Clostridia o__Clostridiales f__Lachnospiraceae g__[Ruminococcus] s__gnavus
4441615	1276	1.28358	0.171483	k__Bacteria p__Firmicutes c__Clostridia o__Clostridiales f__Lachnospiraceae g__ s__
4389289	1273	0.298507	0.0692015	k__Bacteria p__Proteobacteria c__Gammaproteobacteria o__Enterobacteriales f__Enterobacteriaceae g__ s__
173876	1272	0.0298507	11.9373	k__Bacteria p__Firmicutes c__Clostridia o__Clostridiales f__ g__ s__
4437359	1270	0.0970149	2.28935	k__Bacteria p__Firmicutes c__Clostridia o__Clostridiales f__Ruminococcaceae g__Oscillospira s__
4481427	1267	0.0373134	3.3962	k__Bacteria p__Firmicutes c__Clostridia o__Clostridiales f__Lachnospiraceae g__Roseburia s__
4483045	1264	0.0149254	2.02624	k__Bacteria p__Firmicutes c__Clostridia o__Clostridiales f__ g__ s__
4424063	1261	0.0522388	1.24905	k__Bacteria p__Firmicutes c__Clostridia o__Clostridiales f__Lachnospiraceae g__Dorea s__formicigenerans
185203	1261	0.0671642	1.25551	k__Bacteria p__Firmicutes c__Clostridia o__Clostridiales f__Ruminococcaceae g__ s__
4447072	1259	22.1642	39.1943	k__Bacteria p__Bacteroidetes c__Bacteroidia o__Bacteroidales f__Bacteroidaceae g__Bacteroides s__
4453609	1259	5.63433	12.0205	k__Bacteria p__Bacteroidetes c__Bacteroidia o__Bacteroidales f__Rikenellaceae g__ s__
2814830	1258	0.0746269	1.48707	k__Bacteria p__Firmicutes c__Clostridia o__Clostridiales f__Ruminococcaceae g__ s__
4468391	1257	4.1791	6.96236	k__Bacteria p__Firmicutes c__Clostridia o__Clostridiales f__Ruminococcaceae g__Ruminococcus s__
4426051	1257	0.141791	1.76958	k__Bacteria p__Firmicutes c__Clostridia o__Clostridiales f__Lachnospiraceae g__[Ruminococcus] s__gnavus
4301511	1253	0.208955	1.38213	k__Bacteria p__Firmicutes c__Clostridia o__Clostridiales f__ g__ s__
4331360	1253	0	1.21939	k__Bacteria p__Firmicutes c__Clostridia o__Clostridiales f__Lachnospiraceae g__ s__
4360511	1252	0.970149	0.46616	k__Bacteria p__Proteobacteria c__Gammaproteobacteria o__Enterobacteriales f__Enterobacteriaceae g__Serratia s__
2304693	1251	0.231343	0.0326996	k__Bacteria p__Proteobacteria c__Gammaproteobacteria o__Enterobacteriales f__Enterobacteriaceae g__Serratia s__marcescens
4409730	1247	0.69403	3.27947	k__Bacteria p__Firmicutes c__Clostridia o__Clostridiales f__Peptostreptococcaceae g__ s__
4227110	1247	1.07463	0.0813688	k__Bacteria p__Proteobacteria c__Gammaproteobacteria o__Enterobacteriales f__Enterobacteriaceae g__Citrobacter s__freundii
4405104	1247	0	1.45437	k__Bacteria p__Firmicutes c__Clostridia o__Clostridiales f__Lachnospiraceae g__Coprococcus s__
4448492	1243	0	1.02966	k__Bacteria p__Firmicutes c__Clostridia o__Clostridiales f__Lachnospiraceae g__ s__
179358	1241	0.0671642	0.890114	k__Bacteria p__Firmicutes c__Clostridia o__Clostridiales f__Ruminococcaceae g__ s__
4480529	1241	0.425373	1.52015	k__Bacteria p__Firmicutes c__Clostridia o__Clostridiales f__Lachnospiraceae g__Dorea s__
228556	1241	0.216418	0.030038	k__Bacteria p__Proteobacteria c__Gammaproteobacteria o__Enterobacteriales f__Enterobacteriaceae g__ s__
48084	1241	0.0522388	3.56654	k__Bacteria p__Firmicutes c__Clostridia o__Clostridiales f__Ruminococcaceae g__ s__
566243	1236	0.186567	0.0186312	k__Bacteria p__Proteobacteria c__Gammaproteobacteria o__Enterobacteriales f__Enterobacteriaceae g__ s__
4454025	1235	0.783582	0.0874525	k__Bacteria p__Firmicutes c__Clostridia o__Clostridiales f__Lachnospiraceae g__ s__
4393208	1233	0.164179	0.0171103	k__Bacteria p__Proteobacteria c__Gammaproteobacteria o__Enterobacteriales f__Enterobacteriaceae g__Serratia s__marcescens
125624	1232	0	1.15703	k__Bacteria p__Firmicutes c__Clostridia o__Clostridiales f__Lachnospiraceae g__ s__
2532173	1231	0.0223881	1.54867	k__Bacteria p__Firmicutes c__Clostridia o__Clostridiales f__Lachnospiraceae g__Roseburia s__faecis
4434188	1228	2.8209	0.238783	k__Bacteria p__Proteobacteria c__Betaproteobacteria o__Burkholderiales f__Comamonadaceae g__ s__
4425368	1226	7	0.387452	k__Bacteria p__Firmicutes c__Clostridia o__Clostridiales f__Veillonellaceae g__Megasphaera s__
730906	1225	0.00746269	1.0597	k__Bacteria p__Firmicutes c__Clostridia o__Clostridiales f__Ruminococcaceae g__ s__
2066056	1224	1.06716	0.107605	k__Bacteria p__Firmicutes c__Clostridia o__Clostridiales f__Ruminococcaceae g__ s__
174818	1224	0.0149254	0.822433	k__Bacteria p__Firmicutes c__Clostridia o__Clostridiales f__Ruminococcaceae g__ s__
174840	1223	0.0149254	0.819772	k__Bacteria p__Firmicutes c__Clostridia o__Clostridiales f__Ruminococcaceae g__ s__
4451899	1218	0.0298507	1.40228	k__Bacteria p__Firmicutes c__Clostridia o__Clostridiales f__Lachnospiraceae g__ s__
4403632	1216	0.0373134	0.878327	k__Bacteria p__Firmicutes c__Clostridia o__Clostridiales f__Lachnospiraceae g__Coprococcus s__
4412540	1210	2.29851	5.77909	k__Bacteria p__Firmicutes c__Clostridia o__Clostridiales f__Ruminococcaceae g__ s__
4468234	1209	50.3134	108.059	k__Bacteria p__Bacteroidetes c__Bacteroidia o__Bacteroidales f__Bacteroidaceae g__Bacteroides s__
185420	1208	0.992537	3.15095	k__Bacteria p__Bacteroidetes c__Bacteroidia o__Bacteroidales f__Bacteroidaceae g__Bacteroides s__
171532	1205	0	0.738023	k__Bacteria p__Firmicutes c__Clostridia o__Clostridiales f__Lachnospiraceae g__ s__
4425663	1201	0.0522388	2.29011	k__Bacteria p__Firmicutes c__Clostridia o__Clostridiales f__ g__ s__
3943186	1200	0.00746269	2.34335	k__Bacteria p__Firmicutes c__Clostridia o__Clostridiales f__Lachnospiraceae g__Lachnobacterium s__
4393532	1198	0.947761	0.154373	k__Bacteria p__Actinobacteria c__Coriobacteriia o__Coriobacteriales f__Coriobacteriaceae g__Eggerthella s__lenta
518002	1198	0.156716	0.0190114	k__Bacteria p__Proteobacteria c__Gammaproteobacteria o__Enterobacteriales f__Enterobacteriaceae g__ s__
2617854	1198	0.171642	1.47224	k__Bacteria p__Bacteroidetes c__Bacteroidia o__Bacteroidales f__Rikenellaceae g__ s__
4468466	1194	0.947761	2.45247	k__Bacteria p__Firmicutes c__Clostridia o__Clostridiales f__Ruminococcaceae g__ s__
4368600	1193	0.283582	0.139544	k__Bacteria p__Proteobacteria c__Gammaproteobacteria o__Enterobacteriales f__Enterobacteriaceae g__ s__
4364405	1185	0.134328	1.73612	k__Bacteria p__Firmicutes c__Clostridia o__Clostridiales f__Ruminococcaceae g__ s__
4465124	1180	0.0671642	2.44221	k__Bacteria p__Firmicutes c__Clostridia o__Clostridiales f__Clostridiaceae g__Clostridium s__
178082	1178	0.0671642	1.50722	k__Bacteria p__Firmicutes c__Clostridia o__Clostridiales f__Lachnospiraceae g__Lachnospira s__
3236435	1173	0.11194	1.35019	k__Bacteria p__Firmicutes c__Clostridia o__Clostridiales f__Ruminococcaceae g__ s__
4354477	1170	0.268657	0.104563	k__Bacteria p__Proteobacteria c__Gammaproteobacteria o__Enterobacteriales f__Enterobacteriaceae g__ s__
4439606	1168	7.43284	2.17947	k__Bacteria p__Proteobacteria c__Gammaproteobacteria o__Enterobacteriales f__Enterobacteriaceae g__Morganella s__
4472202	1168	0.768657	1.72281	k__Bacteria p__Firmicutes c__Clostridia o__Clostridiales f__Lachnospiraceae g__[Ruminococcus] s__
4425669	1165	0.0373134	3.40951	k__Bacteria p__Firmicutes c__Clostridia o__Clostridiales f__Lachnospiraceae g__Coprococcus s__
173863	1164	0.141791	0.701521	k__Bacteria p__Firmicutes c__Clostridia o__Clostridiales f__Ruminococcaceae g__ s__
3537197	1164	0.00746269	0.893536	k__Bacteria p__Firmicutes c__Clostridia o__Clostridiales f__Lachnospiraceae g__Anaerostipes s__
3409358	1161	0.216418	5.4635	k__Bacteria p__Firmicutes c__Clostridia o__Clostridiales f__Ruminococcaceae g__Ruminococcus s__
229919	1157	0.0373134	2.18327	k__Bacteria p__Firmicutes c__Clostridia o__Clostridiales f__ g__ s__
4004998	1157	0.00746269	1.14715	k__Bacteria p__Firmicutes c__Clostridia o__Clostridiales f__Lachnospiraceae g__ s__
148003	1156	0.141791	0.0235741	k__Bacteria p__Proteobacteria c__Gammaproteobacteria o__Enterobacteriales f__Enterobacteriaceae g__ s__
236142	1153	0.179104	0.0551331	k__Bacteria p__Proteobacteria c__Gammaproteobacteria o__Enterobacteriales f__Enterobacteriaceae g__ s__
2829179	1152	4.75373	0.323954	k__Bacteria p__Firmicutes c__Clostridia o__Clostridiales f__Veillonellaceae g__Acidaminococcus s__
4356065	1149	0.0149254	0.769202	k__Bacteria p__Firmicutes c__Clostridia o__Clostridiales f__Lachnospiraceae g__ s__
4472130	1149	0.00746269	0.584411	k__Bacteria p__Firmicutes c__Clostridia o__Clostridiales f__Lachnospiraceae g__ s__
4414822	1148	0.156716	0.997719	k__Bacteria p__Firmicutes c__Clostridia o__Clostridiales f__ g__ s__
4429608	1147	0.858209	0.173764	k__Bacteria p__Firmicutes c__Clostridia o__Clostridiales f__Lachnospiraceae g__ s__
4479443	1145	0.179104	1.28365	k__Bacteria p__Firmicutes c__Clostridia o__Clostridiales f__Lachnospiraceae g__ s__
4372973	1134	0.335821	1.70418	k__Bacteria p__Firmicutes c__Clostridia o__Clostridiales f__Ruminococcaceae g__ s__
546384	1130	0.156716	0.0258555	k__Bacteria p__Proteobacteria c__Gammaproteobacteria o__Enterobacteriales f__Enterobacteriaceae g__Trabulsiella s__
183650	1128	1.14179	0.288973	k__Bacteria p__Firmicutes c__Clostridia o__Clostridiales f__Ruminococcaceae g__ s__

## Sheet: oral
#OTUID	W	ICU_mean	AGP_mean	taxonomy
4446058	534	155.519	12.3232	k__Bacteria p__Firmicutes c__Bacilli o__Bacillales f__Staphylococcaceae g__Staphylococcus s__aureus
4422512	532	35.5926	0.020202	k__Bacteria p__Tenericutes c__Mollicutes o__Mycoplasmatales f__Mycoplasmataceae g__Mycoplasma s__
4435065	532	17.5988	0.0707071	k__Bacteria p__Bacteroidetes c__Bacteroidia o__Bacteroidales f__Prevotellaceae g__Prevotella s__
4425214	532	5.35802	24.5606	k__Bacteria p__Firmicutes c__Bacilli o__Lactobacillales f__Streptococcaceae g__Streptococcus s__
4477696	526	14.6111	63.3636	k__Bacteria p__Proteobacteria c__Gammaproteobacteria o__Pasteurellales f__Pasteurellaceae g__Haemophilus s__parainfluenzae
4442130	525	18.1481	59.2828	k__Bacteria p__Firmicutes c__Bacilli o__Lactobacillales f__Streptococcaceae g__Streptococcus s__
4431355	524	15.6605	78.0909	k__Bacteria p__Proteobacteria c__Betaproteobacteria o__Neisseriales f__Neisseriaceae g__ s__
12574	524	3.34568	15.1061	k__Bacteria p__Actinobacteria c__Actinobacteria o__Actinomycetales f__Actinomycetaceae g__Actinomyces s__
4453535	521	2.25926	9.21717	k__Bacteria p__Firmicutes c__Bacilli o__Gemellales f__Gemellaceae g__ s__
932077	520	27.7346	58.5859	k__Bacteria p__Actinobacteria c__Actinobacteria o__Actinomycetales f__Micrococcaceae g__Rothia s__mucilaginosa
4480189	516	22.9259	0.181818	k__Bacteria p__Firmicutes c__Bacilli o__Lactobacillales f__Lactobacillaceae g__Lactobacillus s__zeae
4479989	515	29.8642	84.6515	k__Bacteria p__Firmicutes c__Bacilli o__Lactobacillales f__Streptococcaceae g__Streptococcus s__
686900	515	1.17901	5.13636	k__Bacteria p__Firmicutes c__Clostridia o__Clostridiales f__Lachnospiraceae g__Oribacterium s__
4458306	515	8.87654	43.3889	k__Bacteria p__Firmicutes c__Clostridia o__Clostridiales f__Veillonellaceae g__Veillonella s__dispar
4324467	515	0.962963	4.0202	k__Bacteria p__Firmicutes c__Clostridia o__Clostridiales f__Lachnospiraceae g__ s__
1696853	514	20.9259	26.9242	k__Bacteria p__Firmicutes c__Bacilli o__Lactobacillales f__Carnobacteriaceae g__Granulicatella s__
4418243	513	4.05556	0.0353535	k__Bacteria p__Bacteroidetes c__Bacteroidia o__Bacteroidales f__Prevotellaceae g__Prevotella s__
4328910	509	11.2778	28.596	k__Bacteria p__Firmicutes c__Clostridia o__Clostridiales f__Veillonellaceae g__Veillonella s__parvula
4430826	507	0.222222	3.97475	k__Bacteria p__Fusobacteria c__Fusobacteriia o__Fusobacteriales f__Leptotrichiaceae g__Leptotrichia s__
864465	504	0.641975	2.09091	k__Bacteria p__Firmicutes c__Bacilli o__Lactobacillales f__Streptococcaceae g__Streptococcus s__
4344207	502	9.37654	0.368687	k__Bacteria p__Firmicutes c__Bacilli o__Lactobacillales f__Streptococcaceae g__Streptococcus s__anginosus
92535	501	0.728395	2.16162	k__Bacteria p__Firmicutes c__Bacilli o__Lactobacillales f__Streptococcaceae g__Streptococcus s__
4424239	500	0.598765	2.44444	k__Bacteria p__Firmicutes c__Bacilli o__Lactobacillales f__Streptococcaceae g__Streptococcus s__
749837	499	0.141975	1.53535	k__Bacteria p__Firmicutes c__Clostridia o__Clostridiales f__Lachnospiraceae g__Oribacterium s__
2480553	498	0.0185185	7.19697	k__Bacteria p__Fusobacteria c__Fusobacteriia o__Fusobacteriales f__Leptotrichiaceae g__Leptotrichia s__
92329	497	3.30864	0.0454545	k__Bacteria p__Firmicutes c__Clostridia o__Clostridiales f__[Tissierellaceae] g__Parvimonas s__
4454839	496	94.2346	17.2222	k__Bacteria p__Proteobacteria c__Gammaproteobacteria o__Enterobacteriales f__Enterobacteriaceae g__Enterobacter s__radicincitans
4363066	493	0.0308642	3.81818	k__Bacteria p__Proteobacteria c__Gammaproteobacteria o__Pasteurellales f__Pasteurellaceae g__Aggregatibacter s__
4454507	492	26.2963	0.565657	k__Bacteria p__Firmicutes c__Bacilli o__Bacillales f__Listeriaceae g__Listeria s__weihenstephanensis
4411875	491	6.87654	0.0656566	k__Bacteria p__Actinobacteria c__Actinobacteria o__Bifidobacteriales f__Bifidobacteriaceae g__Scardovia s__
4318284	490	1.54321	0.010101	k__Bacteria p__Firmicutes c__Clostridia o__Clostridiales f__Veillonellaceae g__Dialister s__
1061772	486	0.604938	1.32828	k__Bacteria p__Firmicutes c__Bacilli o__Bacillales f__Planococcaceae g__ s__
31235	485	0.0185185	4.42929	k__Bacteria p__Fusobacteria c__Fusobacteriia o__Fusobacteriales f__Leptotrichiaceae g__Leptotrichia s__
4412630	482	6.95062	16.0051	k__Bacteria p__Bacteroidetes c__Bacteroidia o__Bacteroidales f__Porphyromonadaceae g__Porphyromonas s__
4310395	479	0.574074	1.25253	k__Bacteria p__Firmicutes c__Clostridia o__Clostridiales f__Lachnospiraceae g__Oribacterium s__
4405869	479	1.25926	15.0657	k__Bacteria p__Fusobacteria c__Fusobacteriia o__Fusobacteriales f__Fusobacteriaceae g__Fusobacterium s__
4404220	477	0.0246914	1.73737	k__Bacteria p__Proteobacteria c__Gammaproteobacteria o__Pasteurellales f__Pasteurellaceae g__Haemophilus s__parainfluenzae
4350466	476	0.722222	1.78788	k__Bacteria p__Bacteroidetes c__Flavobacteriia o__Flavobacteriales f__[Weeksellaceae] g__ s__
4423790	474	3.23457	0.111111	k__Bacteria p__Bacteroidetes c__Bacteroidia o__Bacteroidales f__Porphyromonadaceae g__Porphyromonas s__endodontalis
903686	473	0.0617284	0.580808	k__Bacteria p__Proteobacteria c__Gammaproteobacteria o__Pasteurellales f__Pasteurellaceae g__ s__
4480244	471	5.0679	0.146465	k__Bacteria p__Firmicutes c__Clostridia o__Clostridiales f__Veillonellaceae g__Dialister s__
2084904	468	0.771605	0.0858586	k__Bacteria p__Firmicutes c__Bacilli o__Bacillales f__Staphylococcaceae g__Staphylococcus s__
1017181	466	22.2654	31.5202	k__Bacteria p__Actinobacteria c__Actinobacteria o__Actinomycetales f__Micrococcaceae g__Rothia s__mucilaginosa
3228684	460	0.444444	0.833333	k__Bacteria p__Proteobacteria c__Gammaproteobacteria o__Pasteurellales f__Pasteurellaceae g__ s__
4411138	460	18.2346	23.1667	k__Bacteria p__Actinobacteria c__Actinobacteria o__Actinomycetales f__Micrococcaceae g__Rothia s__mucilaginosa
4402735	460	0.41358	3.25253	k__Bacteria p__Proteobacteria c__Betaproteobacteria o__Neisseriales f__Neisseriaceae g__ s__
4428313	453	5.98765	0.0151515	k__Bacteria p__Firmicutes c__Bacilli o__Lactobacillales f__Lactobacillaceae g__Lactobacillus s__
524725	453	1.48765	0.0151515	k__Bacteria p__Actinobacteria c__Coriobacteriia o__Coriobacteriales f__Coriobacteriaceae g__Atopobium s__
4466203	450	1.51852	0.040404	k__Bacteria p__Bacteroidetes c__Bacteroidia o__Bacteroidales f__Prevotellaceae g__Prevotella s__nigrescens
2654263	450	0.611111	1.06566	k__Bacteria p__Proteobacteria c__Gammaproteobacteria o__Pasteurellales f__Pasteurellaceae g__Haemophilus s__parainfluenzae
536866	449	0.117284	0.651515	k__Bacteria p__Firmicutes c__Bacilli o__Lactobacillales f__Streptococcaceae g__Streptococcus s__
996487	448	0.530864	0.0252525	k__Bacteria p__Firmicutes c__Bacilli o__Bacillales f__Staphylococcaceae g__Staphylococcus s__epidermidis
4406782	446	0	0.838384	k__Bacteria p__Firmicutes c__Clostridia o__Clostridiales f__Lachnospiraceae g__ s__
851938	446	1.06173	2.53535	k__Bacteria p__Firmicutes c__Erysipelotrichi o__Erysipelotrichales f__Erysipelotrichaceae g__Bulleidia s__moorei
1086805	444	0.858025	0.0707071	k__Bacteria p__Firmicutes c__Bacilli o__Bacillales f__Staphylococcaceae g__Staphylococcus s__aureus
4465204	440	2.23457	0.00505051	k__Bacteria p__Bacteroidetes c__Bacteroidia o__Bacteroidales f__[Paraprevotellaceae] g__[Prevotella] s__tannerae
1124080	435	0.820988	0	k__Bacteria p__Bacteroidetes c__Bacteroidia o__Bacteroidales f__ g__ s__
4432796	434	0.0679012	25.2424	k__Bacteria p__Proteobacteria c__Gammaproteobacteria o__Pseudomonadales f__Pseudomonadaceae g__Pseudomonas s__viridiflava
4467992	432	0.425926	1	k__Bacteria p__Firmicutes c__Bacilli o__Lactobacillales f__Streptococcaceae g__Streptococcus s__
960131	429	0.611111	0.0757576	k__Bacteria p__Firmicutes c__Bacilli o__Bacillales f__Planococcaceae g__ s__
4415943	428	3.17901	0.131313	k__Bacteria p__Fusobacteria c__Fusobacteriia o__Fusobacteriales f__Fusobacteriaceae g__Fusobacterium s__
4475758	427	11.9012	1.69192	k__Bacteria p__Firmicutes c__Clostridia o__Clostridiales f__Veillonellaceae g__Veillonella s__dispar
525942	421	4.82716	0.030303	k__Bacteria p__Bacteroidetes c__Bacteroidia o__Bacteroidales f__Prevotellaceae g__Prevotella s__melaninogenica
4447605	417	0.685185	1.85859	k__Bacteria p__Firmicutes c__Clostridia o__Clostridiales f__Lachnospiraceae g__ s__
4442127	412	3.37037	0.59596	k__Bacteria p__Proteobacteria c__Epsilonproteobacteria o__Campylobacterales f__Campylobacteraceae g__Campylobacter s__
1063810	410	0.419753	0.030303	k__Bacteria p__Firmicutes c__Bacilli o__Bacillales f__Staphylococcaceae g__Staphylococcus s__aureus
3678349	410	1.67901	0.161616	k__Bacteria p__Firmicutes c__Bacilli o__Lactobacillales f__Streptococcaceae g__Streptococcus s__
4432435	404	0.037037	0.575758	k__Bacteria p__Firmicutes c__Clostridia o__Clostridiales f__ g__ s__
4329788	404	0.12963	0.762626	k__Bacteria p__Firmicutes c__Clostridia o__Clostridiales f__ g__ s__
4335578	403	0.117284	0.540404	k__Bacteria p__Firmicutes c__Clostridia o__Clostridiales f__[Mogibacteriaceae] g__ s__

## Sheet: skin
#OTUID	W	ICU_mean	AGP_mean	taxonomy
4422313	973	1.66912	20.4274	k__Bacteria p__Cyanobacteria c__Chloroplast o__Streptophyta f__ g__ s__
4431803	961	1.68382	23.129	k__Bacteria p__Cyanobacteria c__Chloroplast o__Streptophyta f__ g__ s__
634077	953	5.84559	0.201613	k__Bacteria p__Proteobacteria c__Betaproteobacteria o__Rhodocyclales f__Rhodocyclaceae g__KD1-23 s__
4467992	933	1.01471	3.8871	k__Bacteria p__Firmicutes c__Bacilli o__Lactobacillales f__Streptococcaceae g__Streptococcus s__
3746876	930	0.125	3.49194	k__Bacteria p__Proteobacteria c__Alphaproteobacteria o__Rickettsiales f__mitochondria g__Carludovica s__palmata
4471279	929	0.220588	3.14516	k__Bacteria p__Cyanobacteria c__Chloroplast o__Streptophyta f__ g__ s__
4304901	928	5.10294	0.258065	k__Bacteria p__Bacteroidetes c__Bacteroidia o__Bacteroidales f__Prevotellaceae g__Prevotella s__
4154872	919	14.3088	0.669355	k__Bacteria p__Bacteroidetes c__Flavobacteriia o__Flavobacteriales f__[Weeksellaceae] g__Cloacibacterium s__
4332202	917	0.154412	2.87097	k__Bacteria p__Cyanobacteria c__Chloroplast o__Streptophyta f__ g__ s__
4434188	906	8.03676	0.903226	k__Bacteria p__Proteobacteria c__Betaproteobacteria o__Burkholderiales f__Comamonadaceae g__ s__
4462432	904	4.65441	9.17742	k__Bacteria p__Actinobacteria c__Actinobacteria o__Actinomycetales f__Corynebacteriaceae g__Corynebacterium s__
4482374	901	0.551471	5.3871	k__Bacteria p__Proteobacteria c__Gammaproteobacteria o__Pseudomonadales f__Moraxellaceae g__Acinetobacter s__johnsonii
4322642	899	4.64706	0.314516	k__Bacteria p__Proteobacteria c__Gammaproteobacteria o__Oceanospirillales f__Halomonadaceae g__Halomonas s__
282360	892	0.558824	3.57258	k__Bacteria p__Actinobacteria c__Actinobacteria o__Actinomycetales f__Corynebacteriaceae g__Corynebacterium s__
4477696	886	4.54412	13.5	k__Bacteria p__Proteobacteria c__Gammaproteobacteria o__Pasteurellales f__Pasteurellaceae g__Haemophilus s__parainfluenzae
