# Supplementary material for: Extreme Dysbiosis of the Microbiome in Critical Illness
Source: mSphere. 2016 Aug 31;1(4):e00199-16. doi: 10.1128/mSphere.00199-16 (PMC5007431; doi:10.1128/mSphere.00199-16)
Supplement: Table S3 [file sph004162139st4.xlsx]

## Sheet: Samples used as sources
#SampleID	source_env	qiita_study_id
10317.000012899	AGP-feces	10317
10317.000015850	AGP-feces	10317
10317.000002709	AGP-feces	10317
10317.000003844	AGP-feces	10317
10317.000030360	AGP-feces	10317
10317.000002716	AGP-feces	10317
10317.000001726	AGP-feces	10317
10317.000022552	AGP-feces	10317
10317.000001170	AGP-feces	10317
10317.000015305	AGP-feces	10317
10317.000026081	AGP-feces	10317
10317.000001286	AGP-feces	10317
10317.000004796	AGP-feces	10317
10317.000012348	AGP-feces	10317
10317.000012994	AGP-feces	10317
10317.000022336	AGP-feces	10317
10317.000030244	AGP-feces	10317
10317.000027210	AGP-feces	10317
10317.000002184	AGP-feces	10317
10317.000028287	AGP-feces	10317
10317.000010870	AGP-feces	10317
10317.000002715	AGP-feces	10317
10317.000018298	AGP-feces	10317
10317.000009193	AGP-feces	10317
10317.000034244	AGP-feces	10317
10317.000020751	AGP-feces	10317
10317.000015262	AGP-feces	10317
10317.000003092	AGP-feces	10317
10317.000013112	AGP-feces	10317
10317.000003809	AGP-feces	10317
10317.000018340	AGP-feces	10317
10317.000008964	AGP-feces	10317
10317.000018025	AGP-feces	10317
10317.000022615	AGP-feces	10317
10317.000023615	AGP-feces	10317
10317.000004636	AGP-feces	10317
10317.000014591	AGP-feces	10317
10317.000020514	AGP-feces	10317
10317.000002781	AGP-feces	10317
10317.000018358	AGP-feces	10317
10317.000015541	AGP-feces	10317
10317.000013465	AGP-feces	10317
10317.000013301	AGP-feces	10317
10317.000023799	AGP-feces	10317
10317.000026137	AGP-feces	10317
10317.000035784	AGP-feces	10317
10317.000016316	AGP-feces	10317
10317.000023879	AGP-feces	10317
10317.000005966	AGP-feces	10317
10317.000014290	AGP-feces	10317
10317.000026520	AGP-feces	10317
10317.000001747	AGP-feces	10317
10317.000009013	AGP-feces	10317
10317.000023002	AGP-feces	10317
10317.000022493	AGP-feces	10317
10317.000014559	AGP-feces	10317
10317.000007667	AGP-feces	10317
10317.000014012	AGP-feces	10317
10317.000032887	AGP-feces	10317
10317.000010981	AGP-feces	10317
10317.000027772	AGP-feces	10317
10317.000016689	AGP-feces	10317
10317.000006650	AGP-feces	10317
10317.000012228	AGP-feces	10317
10317.000020692	AGP-feces	10317
10317.000004613	AGP-feces	10317
10317.000004654	AGP-feces	10317
10317.000003593	AGP-feces	10317
10317.000028324	AGP-feces	10317
10317.000003287	AGP-feces	10317
10317.000002329	AGP-feces	10317
10317.000016347	AGP-feces	10317
10317.000021296	AGP-feces	10317
10317.000014614	AGP-feces	10317
10317.000010162	AGP-feces	10317
10317.000023356	AGP-feces	10317
10317.000006794	AGP-feces	10317
10317.000016704	AGP-feces	10317
10317.000026028	AGP-feces	10317
10317.000033742	AGP-feces	10317
10317.000012298	AGP-feces	10317
10317.000006695	AGP-feces	10317
10317.000005686	AGP-feces	10317
10317.000015874	AGP-feces	10317
10317.000003196	AGP-feces	10317
10317.000015284	AGP-feces	10317
10317.000017171	AGP-feces	10317
10317.000002631	AGP-feces	10317
10317.000005770	AGP-feces	10317
10317.000018380	AGP-feces	10317
10317.000002111	AGP-feces	10317
10317.000014523	AGP-feces	10317
10317.000001248	AGP-feces	10317
10317.000026465	AGP-feces	10317
10317.000033682	AGP-feces	10317
10317.000013255	AGP-feces	10317
10317.000015355	AGP-feces	10317
10317.000012030	AGP-feces	10317
10317.000013330	AGP-feces	10317
10317.000011168	AGP-feces	10317
10317.000013944	AGP-feces	10317
10317.000021153	AGP-feces	10317
10317.000016761	AGP-feces	10317
10317.000013313	AGP-feces	10317
10317.000018401	AGP-feces	10317
10317.000011130	AGP-feces	10317
10317.000001116	AGP-feces	10317
10317.000016734	AGP-feces	10317
10317.000005036	AGP-feces	10317
10317.000017219	AGP-feces	10317
10317.000020647	AGP-feces	10317
10317.000006651	AGP-feces	10317
10317.000016719	AGP-feces	10317
10317.000036717	AGP-feces	10317
10317.000003280	AGP-feces	10317
10317.000010777	AGP-feces	10317
10317.000027839	AGP-feces	10317
10317.000020576	AGP-feces	10317
10317.000016740	AGP-feces	10317
10317.000015562	AGP-feces	10317
10317.000020669	AGP-feces	10317
10317.000026122	AGP-feces	10317
10317.000009074	AGP-feces	10317
10317.000033675	AGP-feces	10317
10317.000031276	AGP-feces	10317
10317.000020509	AGP-feces	10317
10317.000022188	AGP-oral	10317
10317.000003205	AGP-oral	10317
10317.000028313	AGP-oral	10317
10317.000014647	AGP-oral	10317
10317.000003557	AGP-oral	10317
10317.000029363	AGP-oral	10317
10317.000007124	AGP-oral	10317
10317.000003949	AGP-oral	10317
10317.000004931	AGP-oral	10317
10317.000002207	AGP-oral	10317
10317.000003027	AGP-oral	10317
10317.000002259	AGP-oral	10317
10317.000022970	AGP-oral	10317
10317.000028822	AGP-oral	10317
10317.000005901	AGP-oral	10317
10317.000009649	AGP-oral	10317
10317.000009081	AGP-oral	10317
10317.000007788	AGP-oral	10317
10317.000005082	AGP-oral	10317
10317.000005575	AGP-oral	10317
10317.000013872	AGP-oral	10317
10317.000028372	AGP-oral	10317
10317.000006975	AGP-oral	10317
10317.000028161	AGP-oral	10317
10317.000022310	AGP-oral	10317
10317.000028764	AGP-oral	10317
10317.000007676	AGP-oral	10317
10317.000007094	AGP-oral	10317
10317.000007043	AGP-oral	10317
10317.000007021	AGP-oral	10317
10317.000002445	AGP-oral	10317
10317.000004921	AGP-oral	10317
10317.000002037	AGP-oral	10317
10317.000029555	AGP-oral	10317
10317.000003166	AGP-oral	10317
10317.000011052	AGP-oral	10317
10317.000012340	AGP-oral	10317
10317.000002808	AGP-oral	10317
10317.000007040	AGP-oral	10317
10317.000010740	AGP-oral	10317
10317.000014213	AGP-oral	10317
10317.000013881	AGP-oral	10317
10317.000020604	AGP-oral	10317
10317.000031497	AGP-oral	10317
10317.000014205	AGP-oral	10317
10317.000005422	AGP-oral	10317
10317.000009076	AGP-oral	10317
10317.000012312	AGP-oral	10317
10317.000017317	AGP-oral	10317
10317.000003422	AGP-oral	10317
10317.000011978	AGP-oral	10317
10317.000014002	AGP-oral	10317
10317.000002820	AGP-oral	10317
10317.000030488	AGP-oral	10317
10317.000004986	AGP-oral	10317
10317.000030121	AGP-oral	10317
10317.000003104	AGP-oral	10317
10317.000005921	AGP-oral	10317
10317.000040545	AGP-oral	10317
10317.000002221	AGP-oral	10317
10317.000001933	AGP-oral	10317
10317.000007095	AGP-oral	10317
10317.000010878	AGP-oral	10317
10317.000012330	AGP-oral	10317
10317.000013731	AGP-oral	10317
10317.000006971	AGP-oral	10317
10317.000007081	AGP-oral	10317
10317.000011377	AGP-oral	10317
10317.000008203	AGP-oral	10317
10317.000002532	AGP-oral	10317
10317.000022695	AGP-oral	10317
10317.000007089	AGP-oral	10317
10317.000005567	AGP-oral	10317
10317.000007116	AGP-oral	10317
10317.000015462	AGP-oral	10317
10317.000013833	AGP-oral	10317
10317.000023862	AGP-oral	10317
10317.000007846	AGP-oral	10317
10317.000009474	AGP-oral	10317
10317.000022131	AGP-oral	10317
10317.000013878	AGP-oral	10317
10317.000004865	AGP-oral	10317
10317.000020447	AGP-oral	10317
10317.000013418	AGP-oral	10317
10317.000014159	AGP-oral	10317
10317.000023010	AGP-oral	10317
10317.000009072	AGP-oral	10317
10317.000007830	AGP-oral	10317
10317.000015561	AGP-oral	10317
10317.000013052	AGP-oral	10317
10317.000015119	AGP-oral	10317
10317.000022992	AGP-oral	10317
10317.000003639	AGP-oral	10317
10317.000003351	AGP-oral	10317
10317.000028288	AGP-oral	10317
10317.000002646	AGP-oral	10317
10317.000002530	AGP-oral	10317
10317.000002868	AGP-oral	10317
10317.000022446	AGP-oral	10317
10317.000003995	AGP-oral	10317
10317.000013868	AGP-oral	10317
10317.000013869	AGP-oral	10317
10317.000010915	AGP-oral	10317
10317.000007152	AGP-oral	10317
10317.000041344	AGP-oral	10317
10317.000028939	AGP-oral	10317
10317.000005455	AGP-oral	10317
10317.000005812	AGP-oral	10317
10317.000005259	AGP-oral	10317
10317.000004010	AGP-oral	10317
10317.000022535	AGP-oral	10317
10317.000015218	AGP-oral	10317
10317.000010977	AGP-oral	10317
10317.000005429	AGP-oral	10317
10317.000027728	AGP-oral	10317
10317.000013889	AGP-oral	10317
10317.000002049	AGP-oral	10317
10317.000003030	AGP-oral	10317
10317.000004239	AGP-oral	10317
10317.000004849	AGP-oral	10317
10317.000014193	AGP-oral	10317
10317.000007082	AGP-oral	10317
10317.000028876	AGP-oral	10317
10317.000009539	AGP-oral	10317
10317.000015225	AGP-oral	10317
10317.000011938	AGP-oral	10317
10317.000007112	AGP-skin	10317
10317.000015217	AGP-skin	10317
10317.000005219	AGP-skin	10317
10317.000005070	AGP-skin	10317
10317.000005650	AGP-skin	10317
10317.000005657	AGP-skin	10317
10317.000009540	AGP-skin	10317
10317.000005651	AGP-skin	10317
10317.000005564	AGP-skin	10317
10317.000005656	AGP-skin	10317
10317.000009650	AGP-skin	10317
10317.000015383	AGP-skin	10317
10317.000005081	AGP-skin	10317
10317.000015301	AGP-skin	10317
10317.000007078	AGP-skin	10317
10317.000005420	AGP-skin	10317
10317.000007696	AGP-skin	10317
10317.000004984	AGP-skin	10317
10317.000003025	AGP-skin	10317
10317.000041062	AGP-skin	10317
10317.000005260	AGP-skin	10317
10317.000002722	AGP-skin	10317
10317.000004236	AGP-skin	10317
10317.000007119	AGP-skin	10317
10317.000003085	AGP-skin	10317
10317.000041345	AGP-skin	10317
10317.000003167	AGP-skin	10317
10317.000015219	AGP-skin	10317
10317.000015381	AGP-skin	10317
10317.000003421	AGP-skin	10317
10317.000015303	AGP-skin	10317
10317.000005165	AGP-skin	10317
10317.000005071	AGP-skin	10317
10317.000007766	AGP-skin	10317
10317.000015326	AGP-skin	10317
10317.000005578	AGP-skin	10317
10317.000005421	AGP-skin	10317
10317.000015352	AGP-skin	10317
10317.000015216	AGP-skin	10317
10317.000007764	AGP-skin	10317
10317.000003207	AGP-skin	10317
10317.000005079	AGP-skin	10317
10317.000007079	AGP-skin	10317
10317.000009079	AGP-skin	10317
10317.000007106	AGP-skin	10317
10317.000005565	AGP-skin	10317
10317.000003385	AGP-skin	10317
10317.000007113	AGP-skin	10317
10317.000041069	AGP-skin	10317
10317.000007829	AGP-skin	10317
10317.000009107	AGP-skin	10317
10317.000015330	AGP-skin	10317
10317.000002610	AGP-skin	10317
10317.000015222	AGP-skin	10317
10317.000041070	AGP-skin	10317
10317.000011979	AGP-skin	10317
10317.000005419	AGP-skin	10317
10317.000007122	AGP-skin	10317
10317.000007121	AGP-skin	10317
10317.000005221	AGP-skin	10317
10317.000008202	AGP-skin	10317
10317.000009073	AGP-skin	10317
10317.000004237	AGP-skin	10317
10317.000007105	AGP-skin	10317
10317.000005566	AGP-skin	10317
10317.000005574	AGP-skin	10317
10317.000005458	AGP-skin	10317
10317.000002877	AGP-skin	10317
10317.000005431	AGP-skin	10317
10317.000004928	AGP-skin	10317
10317.000005083	AGP-skin	10317
10317.000005167	AGP-skin	10317
10317.000015283	AGP-skin	10317
10317.000005069	AGP-skin	10317
10317.000010743	AGP-skin	10317
10317.000015211	AGP-skin	10317
10317.000006732	AGP-skin	10317
10317.000005261	AGP-skin	10317
10317.000005222	AGP-skin	10317
10317.000015215	AGP-skin	10317
10317.000041369	AGP-skin	10317
10317.000012183	AGP-skin	10317
10317.000015465	AGP-skin	10317
10317.000002212	AGP-skin	10317
10317.000007080	AGP-skin	10317
10317.000003638	AGP-skin	10317
10317.000007115	AGP-skin	10317
10317.000005652	AGP-skin	10317
10317.000007103	AGP-skin	10317
10317.000015223	AGP-skin	10317
10317.000015463	AGP-skin	10317
10317.000007110	AGP-skin	10317
10317.000015285	AGP-skin	10317
10317.000005262	AGP-skin	10317
10317.000002260	AGP-skin	10317
10317.000041346	AGP-skin	10317
10317.000006913	AGP-skin	10317
10317.000005432	AGP-skin	10317
10317.000010182	AGP-skin	10317
10317.000015118	AGP-skin	10317
10317.000004764	AGP-skin	10317
10317.000015221	AGP-skin	10317
10317.000008200	AGP-skin	10317
10317.000015212	AGP-skin	10317
10317.000002296	AGP-skin	10317
10317.000015120	AGP-skin	10317
10317.000015116	AGP-skin	10317
10317.000041057	AGP-skin	10317
10317.000005654	AGP-skin	10317
10317.000003029	AGP-skin	10317
10317.000005166	AGP-skin	10317
10317.000009071	AGP-skin	10317
10317.000015464	AGP-skin	10317
10317.000004238	AGP-skin	10317
10317.000007117	AGP-skin	10317
10317.000015351	AGP-skin	10317
10317.000003535	AGP-skin	10317
10317.000015302	AGP-skin	10317
10317.000007123	AGP-skin	10317
10317.000003105	AGP-skin	10317
10317.000006972	AGP-skin	10317
10317.000015354	AGP-skin	10317
10317.000007695	AGP-skin	10317
10317.000005430	AGP-skin	10317
10317.000015382	AGP-skin	10317
10317.000014464	AGP-skin	10317
2192.H05b.Front.Door.Knob.2717.lane5.NoIndex.L005	FORENSICS-dust	2192
2192.H03a.Front.Door.Knob.1277.lane5.NoIndex.L005	FORENSICS-dust	2192
2192.H05b.Kitchen.Floor.2834.lane1.NoIndex.L001	FORENSICS-dust	2192
2192.H06b.Kitchen.Light.Switch.3243.lane2.NoIndex.L002	FORENSICS-dust	2192
2192.H05b.Bedroom.Floor.2716.lane5.NoIndex.L005	FORENSICS-dust	2192
2192.H03a.Kitchen.Floor.1322.lane5.NoIndex.L005	FORENSICS-dust	2192
2192.H03a.Kitchen.Floor.1370.lane5.NoIndex.L005	FORENSICS-dust	2192
2192.H05b.Kitchen.Counter.2737.lane5.NoIndex.L005	FORENSICS-dust	2192
2192.H05b.Kitchen.Counter.2929.lane1.NoIndex.L001	FORENSICS-dust	2192
2192.H06b.Bathroom.Door.Knob.3318.lane5.NoIndex.L005	FORENSICS-dust	2192
2192.H06a.Kitchen.Floor.3026.lane1.NoIndex.L001	FORENSICS-dust	2192
2192.H05b.Kitchen.Light.Switch.2787.lane6.NoIndex.L006	FORENSICS-dust	2192
2192.H05b.Kitchen.Floor.2762.lane6.NoIndex.L006	FORENSICS-dust	2192
2192.H05b.Kitchen.Counter.2857.lane1.NoIndex.L001	FORENSICS-dust	2192
2192.H04a.Bathroom.Door.Knob.1902.lane6.NoIndex.L006	FORENSICS-dust	2192
2192.H03a.Bathroom.Door.Knob.1446.lane5.NoIndex.L005	FORENSICS-dust	2192
2192.H07b.Front.Door.Knob.3965.lane2.NoIndex.L002	FORENSICS-dust	2192
2192.H07a.Kitchen.Floor.3746.lane2.NoIndex.L002	FORENSICS-dust	2192
2192.H02a.Front.Door.Knob.677.lane2.NoIndex.L002	FORENSICS-dust	2192
2192.H07b.Kitchen.Light.Switch.3939.lane2.NoIndex.L002	FORENSICS-dust	2192
2192.H07a.Kitchen.Counter.3625.lane5.NoIndex.L005	FORENSICS-dust	2192
2192.H07b.Kitchen.Floor.4010.lane2.NoIndex.L002	FORENSICS-dust	2192
2192.H07b.Bathroom.Door.Knob.4086.lane2.NoIndex.L002	FORENSICS-dust	2192
2192.H05b.Bedroom.Floor.2836.lane1.NoIndex.L001	FORENSICS-dust	2192
2192.H02a.Bathroom.Door.Knob.678.lane2.NoIndex.L002	FORENSICS-dust	2192
2192.H05b.Kitchen.Floor.2858.lane1.NoIndex.L001	FORENSICS-dust	2192
2192.H05b.Bathroom.Door.Knob.2838.lane1.NoIndex.L001	FORENSICS-dust	2192
2192.H04a.Kitchen.Counter.1849.lane5.NoIndex.L005	FORENSICS-dust	2192
2192.H05b.Bathroom.Door.Knob.2406.lane2.NoIndex.L002	FORENSICS-dust	2192
2192.H03a.Front.Door.Knob.1229.lane5.NoIndex.L005	FORENSICS-dust	2192
2192.H03a.Bathroom.Door.Knob.1350.lane5.NoIndex.L005	FORENSICS-dust	2192
2192.H06a.Kitchen.Counter.3025.lane1.NoIndex.L001	FORENSICS-dust	2192
2192.H02a.Kitchen.Light.Switch.651.lane2.NoIndex.L002	FORENSICS-dust	2192
2192.H02a.Front.Door.Knob.629.lane2.NoIndex.L002	FORENSICS-dust	2192
2192.H02a.Front.Door.Knob.653.lane2.NoIndex.L002	FORENSICS-dust	2192
2192.H03a.Front.Door.Knob.1421.lane5.NoIndex.L005	FORENSICS-dust	2192
2192.H03a.Bedroom.Floor.1444.lane5.NoIndex.L005	FORENSICS-dust	2192
2192.H01a.Front.Door.Knob.197.lane2.NoIndex.L002	FORENSICS-dust	2192
2192.H05b.Kitchen.Floor.2594.lane5.NoIndex.L005	FORENSICS-dust	2192
2192.H01a.Bedroom.Floor.292.lane2.NoIndex.L002	FORENSICS-dust	2192
2192.H06b.Kitchen.Counter.3241.lane2.NoIndex.L002	FORENSICS-dust	2192
2192.H01a.Front.Door.Knob.125.lane1.NoIndex.L001	FORENSICS-dust	2192
2192.H02a.Kitchen.Counter.817.lane2.NoIndex.L002	FORENSICS-dust	2192
2192.H01a.Kitchen.Counter.49.lane1.NoIndex.L001	FORENSICS-dust	2192
2192.H05b.Kitchen.Counter.2881.lane1.NoIndex.L001	FORENSICS-dust	2192
2192.H04a.Kitchen.Light.Switch.1851.lane5.NoIndex.L005	FORENSICS-dust	2192
2192.H05a.Kitchen.Floor.5001.lane6.NoIndex.L006	FORENSICS-dust	2192
2192.H07b.Bathroom.Door.Knob.4182.lane6.NoIndex.L006	FORENSICS-dust	2192
2192.H05b.Kitchen.Counter.2953.lane1.NoIndex.L001	FORENSICS-dust	2192
2192.H05b.Front.Door.Knob.2453.lane2.NoIndex.L002	FORENSICS-dust	2192
2192.H01a.Kitchen.Floor.290.lane2.NoIndex.L002	FORENSICS-dust	2192
2192.H06b.Kitchen.Light.Switch.3075.lane1.NoIndex.L001	FORENSICS-dust	2192
2192.H02a.Front.Door.Knob.749.lane2.NoIndex.L002	FORENSICS-dust	2192
2192.H07b.Front.Door.Knob.4157.lane6.NoIndex.L006	FORENSICS-dust	2192
2192.H02a.Kitchen.Light.Switch.915.lane2.NoIndex.L002	FORENSICS-dust	2192
2192.H05b.Kitchen.Floor.2882.lane1.NoIndex.L001	FORENSICS-dust	2192
2192.H04a.Bedroom.Floor.1804.lane5.NoIndex.L005	FORENSICS-dust	2192
2192.H01a.Bathroom.Door.Knob.318.lane2.NoIndex.L002	FORENSICS-dust	2192
2192.H02a.Kitchen.Counter.721.lane2.NoIndex.L002	FORENSICS-dust	2192
2192.H06b.Bathroom.Door.Knob.3078.lane1.NoIndex.L001	FORENSICS-dust	2192
2192.H05b.Bathroom.Door.Knob.2502.lane5.NoIndex.L005	FORENSICS-dust	2192
2192.H06b.Kitchen.Counter.3097.lane1.NoIndex.L001	FORENSICS-dust	2192
2192.H04a.Kitchen.Light.Switch.2043.lane2.NoIndex.L002	FORENSICS-dust	2192
2192.H06a.Kitchen.Light.Switch.3003.lane1.NoIndex.L001	FORENSICS-dust	2192
2192.H06b.Bedroom.Floor.3124.lane5.NoIndex.L005	FORENSICS-dust	2192
2192.H06b.Front.Door.Knob.3149.lane5.NoIndex.L005	FORENSICS-dust	2192
2192.H03a.Front.Door.Knob.1493.lane5.NoIndex.L005	FORENSICS-dust	2192
2192.H02a.Kitchen.Counter.889.lane2.NoIndex.L002	FORENSICS-dust	2192
2192.H06b.Kitchen.Floor.3362.lane5.NoIndex.L005	FORENSICS-dust	2192
2192.H03a.Front.Door.Knob.1301.lane5.NoIndex.L005	FORENSICS-dust	2192
2192.H05b.Bedroom.Floor.2500.lane5.NoIndex.L005	FORENSICS-dust	2192
2192.H07b.Bedroom.Floor.4180.lane6.NoIndex.L006	FORENSICS-dust	2192
2192.H04a.Bedroom.Floor.2092.lane2.NoIndex.L002	FORENSICS-dust	2192
2192.H01a.Kitchen.Light.Switch.267.lane2.NoIndex.L002	FORENSICS-dust	2192
2192.H04a.Bedroom.Floor.1924.lane6.NoIndex.L006	FORENSICS-dust	2192
2192.H07a.Kitchen.Floor.3722.lane2.NoIndex.L002	FORENSICS-dust	2192
2192.H07b.Front.Door.Knob.4061.lane2.NoIndex.L002	FORENSICS-dust	2192
2192.H02a.Front.Door.Knob.893.lane2.NoIndex.L002	FORENSICS-dust	2192
2192.H05b.Bedroom.Floor.2668.lane5.NoIndex.L005	FORENSICS-dust	2192
2192.H05b.Front.Door.Knob.2501.lane5.NoIndex.L005	FORENSICS-dust	2192
2192.H02a.Kitchen.Floor.674.lane2.NoIndex.L002	FORENSICS-dust	2192
2192.H01a.Bathroom.Door.Knob.30.lane1.NoIndex.L001	FORENSICS-dust	2192
2192.H02a.Bedroom.Floor.700.lane2.NoIndex.L002	FORENSICS-dust	2192
2192.H04a.Bathroom.Door.Knob.1878.lane6.NoIndex.L006	FORENSICS-dust	2192
2192.H05b.Kitchen.Light.Switch.2427.lane2.NoIndex.L002	FORENSICS-dust	2192
2192.H05b.Kitchen.Floor.2690.lane5.NoIndex.L005	FORENSICS-dust	2192
2192.H02a.Bedroom.Floor.820.lane2.NoIndex.L002	FORENSICS-dust	2192
2192.H06a.Front.Door.Knob.3029.lane1.NoIndex.L001	FORENSICS-dust	2192
2192.H04a.Kitchen.Light.Switch.2067.lane2.NoIndex.L002	FORENSICS-dust	2192
2192.H04a.Kitchen.Counter.1873.lane6.NoIndex.L006	FORENSICS-dust	2192
2192.H06b.Bedroom.Floor.3172.lane2.NoIndex.L002	FORENSICS-dust	2192
2192.H02a.Kitchen.Floor.746.lane2.NoIndex.L002	FORENSICS-dust	2192
2192.H02a.Kitchen.Floor.650.lane2.NoIndex.L002	FORENSICS-dust	2192
2192.H01a.Bathroom.Door.Knob.174.lane2.NoIndex.L002	FORENSICS-dust	2192
2192.H07b.Kitchen.Counter.3985.lane2.NoIndex.L002	FORENSICS-dust	2192
2192.H06b.Kitchen.Light.Switch.3051.lane1.NoIndex.L001	FORENSICS-dust	2192
2192.H05b.Bathroom.Door.Knob.2646.lane5.NoIndex.L005	FORENSICS-dust	2192
2192.H03a.Bedroom.Floor.1228.lane5.NoIndex.L005	FORENSICS-dust	2192
2192.H07b.Kitchen.Floor.3938.lane2.NoIndex.L002	FORENSICS-dust	2192
2192.H07a.Bathroom.Door.Knob.3726.lane2.NoIndex.L002	FORENSICS-dust	2192
2192.H05b.Kitchen.Floor.2402.lane2.NoIndex.L002	FORENSICS-dust	2192
2192.H04a.Front.Door.Knob.2069.lane2.NoIndex.L002	FORENSICS-dust	2192
2192.H01a.Kitchen.Floor.194.lane2.NoIndex.L002	FORENSICS-dust	2192
2192.H03a.Bedroom.Floor.1276.lane5.NoIndex.L005	FORENSICS-dust	2192
2192.H04a.Kitchen.Counter.2041.lane2.NoIndex.L002	FORENSICS-dust	2192
2192.H05b.Kitchen.Floor.2618.lane5.NoIndex.L005	FORENSICS-dust	2192
2192.H06a.Bedroom.Floor.3004.lane1.NoIndex.L001	FORENSICS-dust	2192
2192.H01a.Kitchen.Light.Switch.99.lane1.NoIndex.L001	FORENSICS-dust	2192
2192.H03a.Front.Door.Knob.1205.lane5.NoIndex.L005	FORENSICS-dust	2192
2192.H03a.Front.Door.Knob.1349.lane5.NoIndex.L005	FORENSICS-dust	2192
2192.H05b.Kitchen.Light.Switch.2667.lane5.NoIndex.L005	FORENSICS-dust	2192
2192.H05b.Bathroom.Door.Knob.2790.lane6.NoIndex.L006	FORENSICS-dust	2192
2192.H04a.Kitchen.Counter.2089.lane2.NoIndex.L002	FORENSICS-dust	2192
2192.H01a.Kitchen.Floor.146.lane1.NoIndex.L001	FORENSICS-dust	2192
2192.H07b.Bathroom.Door.Knob.4038.lane2.NoIndex.L002	FORENSICS-dust	2192
2192.H07b.Kitchen.Light.Switch.4131.lane6.NoIndex.L006	FORENSICS-dust	2192
2192.H05b.Bathroom.Door.Knob.2766.lane6.NoIndex.L006	FORENSICS-dust	2192
2192.H05b.Front.Door.Knob.2885.lane1.NoIndex.L001	FORENSICS-dust	2192
2192.H02a.Bathroom.Door.Knob.702.lane2.NoIndex.L002	FORENSICS-dust	2192
2192.H06b.Bedroom.Floor.3148.lane5.NoIndex.L005	FORENSICS-dust	2192
2192.H05b.Kitchen.Floor.2810.lane6.NoIndex.L006	FORENSICS-dust	2192
2192.H01a.Bedroom.Floor.52.lane1.NoIndex.L001	FORENSICS-dust	2192
2192.H05b.Front.Door.Knob.2669.lane5.NoIndex.L005	FORENSICS-dust	2192
2192.H06b.Bathroom.Door.Knob.3126.lane5.NoIndex.L005	FORENSICS-dust	2192
2192.H05b.Kitchen.Counter.2497.lane5.NoIndex.L005	FORENSICS-dust	2192
2192.H07b.Kitchen.Floor.3842.lane2.NoIndex.L002	FORENSICS-dust	2192
850.USinfTw4.2	GG-feces	850
850.USchp35Child	GG-feces	850
850.h259A.2	GG-feces	850
850.USchp41Infant	GG-feces	850
850.USinfTw2.2	GG-feces	850
850.h10A.1	GG-feces	850
850.h259B.2	GG-feces	850
850.Amz3chldM2	GG-feces	850
850.USygt25.B1	GG-feces	850
850.h85A.1	GG-feces	850
850.h37A.1	GG-feces	850
850.Amz18chld	GG-feces	850
850.AmzC12chldM	GG-feces	850
850.Amz1baby	GG-feces	850
850.AmzC7chldM	GG-feces	850
850.AmzC14infF	GG-feces	850
850.USinfTw8.1	GG-feces	850
850.USchp11Child	GG-feces	850
850.AmzC26chldF	GG-feces	850
850.h121B.1	GG-feces	850
850.Amz28chld	GG-feces	850
850.USBldChld10	GG-feces	850
850.h301B.1	GG-feces	850
850.USygt9.B1	GG-feces	850
850.Amz20chld	GG-feces	850
850.h130B.4	GG-feces	850
850.USinfTw6.1	GG-feces	850
850.USygt54.AS	GG-feces	850
850.USchp1Child	GG-feces	850
850.USBld1	GG-feces	850
850.USinfTw3.1	GG-feces	850
850.h181C.1	GG-feces	850
850.AmzC4chldF	GG-feces	850
850.h47B.1	GG-feces	850
850.USinfTw19.2	GG-feces	850
850.USygt25.S1	GG-feces	850
850.USBldInf3	GG-feces	850
850.h147B.4	GG-feces	850
850.AmzC16chldM	GG-feces	850
850.Amz2infF	GG-feces	850
850.USinfTw15.2	GG-feces	850
850.USinfTw19.1	GG-feces	850
850.USinfTw9.2	GG-feces	850
850.Amz3chldF3	GG-feces	850
850.h128A.1	GG-feces	850
850.USBldChld5	GG-feces	850
850.h165A.1	GG-feces	850
850.Amz12inf	GG-feces	850
850.h101A.3	GG-feces	850
850.USinfTw11.2	GG-feces	850
850.AmzC6chldM2	GG-feces	850
850.Amz17chld	GG-feces	850
850.USygt11.T1	GG-feces	850
850.h47A.1	GG-feces	850
850.AmzC23chldM	GG-feces	850
850.Amz13chld	GG-feces	850
850.h186B.1	GG-feces	850
850.Amz10baby	GG-feces	850
850.h146B.4	GG-feces	850
850.USygt36.T1	GG-feces	850
850.AmzC13babyF	GG-feces	850
850.USinfTw4.1	GG-feces	850
850.USygt7.T1	GG-feces	850
850.h305B.2	GG-feces	850
850.AmzC2chldM1	GG-feces	850
850.AmzC5chldM	GG-feces	850
850.Amz25chld	GG-feces	850
850.h9B.5	GG-feces	850
850.Amz5chldF2	GG-feces	850
850.Amz11inf	GG-feces	850
850.h279B.2	GG-feces	850
850.Amz14chld	GG-feces	850
850.USinfTw18.1	GG-feces	850
850.AmzC3babyF	GG-feces	850
850.USinfTw9.1	GG-feces	850
850.USinfTw15.1	GG-feces	850
850.USchp60Child	GG-feces	850
850.USygt19.B1	GG-feces	850
850.Amz22chld	GG-feces	850
850.h144A.1	GG-feces	850
850.USinfTw1.1	GG-feces	850
850.AmzC15infF	GG-feces	850
850.h18A.4	GG-feces	850
850.h121A.1	GG-feces	850
850.USBldChld7	GG-feces	850
850.Amz16chld	GG-feces	850
850.AmzC28chldM	GG-feces	850
850.USinfTw12.1	GG-feces	850
850.USinfTw6.2	GG-feces	850
850.h18B.4	GG-feces	850
850.h60B.2	GG-feces	850
850.USinfTw1.2	GG-feces	850
850.USygt27.T1	GG-feces	850
850.Amz5chldM	GG-feces	850
850.AmzC24chldM	GG-feces	850
850.USygt36.T2	GG-feces	850
850.USygt37.B1	GG-feces	850
850.Amz19chld	GG-feces	850
850.USygt44.B1	GG-feces	850
850.USygt6.AS	GG-feces	850
850.Amz3chldM1	GG-feces	850
850.h68B.4	GG-feces	850
850.h257A.1	GG-feces	850
850.h301A.1	GG-feces	850
850.USchp36Infant	GG-feces	850
850.h165B.1	GG-feces	850
850.USinfTw10.2	GG-feces	850
850.AmzC2babyF	GG-feces	850
850.USchp4Infant	GG-feces	850
850.USinfTw16.1	GG-feces	850
850.USygt27.T2	GG-feces	850
850.AmzC20chldM	GG-feces	850
850.USygt32.S1	GG-feces	850
850.Amz21chld	GG-feces	850
850.AmzC1babyF2	GG-feces	850
850.h146A.4	GG-feces	850
850.AmzC19chldM	GG-feces	850
850.USinfTw12.2	GG-feces	850
850.h78A.4	GG-feces	850
850.USchp25Child	GG-feces	850
850.h78B.4	GG-feces	850
850.h144B.1	GG-feces	850
850.USinfTw7.1	GG-feces	850
850.AmzC8chldF	GG-feces	850
850.Amz24chld	GG-feces	850
850.h305C.2	GG-feces	850
10143.016.5.5.2013.Skin.PBS.Head.QW	SHSU-skin	10143
10143.004.4.27.2013.Skin.LLateral.YD	SHSU-skin	10143
10143.004.4.25.2013.Skin.Head.QD	SHSU-skin	10143
10143.004.4.17.2013.Skin.PBS.LKnee.TW	SHSU-skin	10143
10143.016.6.10.2013.Skin.PBS.LLateral.YW	SHSU-skin	10143
10143.016.5.27.2013.Skin.RLateral.WD	SHSU-skin	10143
10142.009.4.11.2013.Skin.PBS.LHip.CW	SHSU-skin	10142
10143.004.4.21.2013.Skin.Groin.UD	SHSU-skin	10143
10143.016.5.13.2013.Skin.PBS.RBicep.VW	SHSU-skin	10143
10143.016.5.15.2013.Skin.PBS.LKnee.TW	SHSU-skin	10143
10143.016.6.10.2013.Skin.LLateral.YD	SHSU-skin	10143
10143.004.5.13.2013.Skin.PBS.LHip.SW	SHSU-skin	10143
10143.016.5.13.2013.Skin.LBicep.XD	SHSU-skin	10143
10142.009.3.21.2013.Skin.PBS.LKnee.DW	SHSU-skin	10142
10143.016.4.21.2013.Skin.PBS.Head.QW	SHSU-skin	10143
10142.011.3.7.2013.Skin.PBS.LKnee.DW	SHSU-skin	10142
10143.004.4.27.2013.Skin.PBS.RBicep.VW	SHSU-skin	10143
10143.004.5.3.2013.Skin.LLateral.YD	SHSU-skin	10143
10142.011.3.13.2013.Skin.PBS.LKnee.DW	SHSU-skin	10142
10143.016.4.17.2013.Skin.RHip.RD	SHSU-skin	10143
10143.004.6.10.2013.Skin.PBS.LLateral.YW	SHSU-skin	10143
10142.011.4.5.2013.Skin.PBS.RHip.BW	SHSU-skin	10142
10143.016.5.5.2013.Skin.PBS.LBicep.XW	SHSU-skin	10143
10143.004.4.23.2013.Skin.PBS.LKnee.TW	SHSU-skin	10143
10143.016.5.13.2013.Skin.Head.QD	SHSU-skin	10143
10143.004.5.7.2013.Skin.PBS.RBicep.VW	SHSU-skin	10143
10143.016.4.25.2013.Skin.PBS.RBicep.VW	SHSU-skin	10143
10143.004.5.1.2013.Skin.PBS.RHip.RW	SHSU-skin	10143
10143.016.5.27.2013.Skin.PBS.LKnee.TW	SHSU-skin	10143
10143.016.5.27.2013.Skin.PBS.LLateral.YW	SHSU-skin	10143
10143.016.4.27.2013.Skin.PBS.RHip.RW	SHSU-skin	10143
10142.009.3.21.2013.Skin.PBS.RHip.BW	SHSU-skin	10142
10143.016.5.7.2013.Skin.PBS.RLateral.WW	SHSU-skin	10143
10143.004.5.7.2013.Skin.RLateral.WD	SHSU-skin	10143
10143.004.7.8.2013.Skin.LLateral.YD	SHSU-skin	10143
10143.004.4.25.2013.Skin.LBicep.XD	SHSU-skin	10143
10143.016.5.9.2013.Skin.LLateral.YD	SHSU-skin	10143
10143.016.5.9.2013.Skin.Groin.UD	SHSU-skin	10143
10143.004.4.23.2013.Skin.PBS.RBicep.VW	SHSU-skin	10143
10143.004.5.1.2013.Skin.PBS.Head.QW	SHSU-skin	10143
10143.016.5.9.2013.Skin.RBicep.VD	SHSU-skin	10143
10143.004.4.21.2013.Skin.PBS.LHip.SW	SHSU-skin	10143
10143.004.5.11.2013.Skin.RHip.RD	SHSU-skin	10143
10143.016.4.21.2013.Skin.RHip.RD	SHSU-skin	10143
10143.004.5.7.2013.Skin.PBS.LBicep.XW	SHSU-skin	10143
10143.004.5.9.2013.Skin.PBS.Groin.UW	SHSU-skin	10143
10142.011.3.7.2013.Skin.PBS.LHip.CW	SHSU-skin	10142
10143.016.5.1.2013.Skin.Lknee.TD	SHSU-skin	10143
10143.016.5.23.2013.Skin.PBS.RBicep.VW	SHSU-skin	10143
10143.016.5.19.2013.Skin.PBS.LHip.SW	SHSU-skin	10143
10143.004.5.3.2013.Skin.RBicep.VD	SHSU-skin	10143
10143.004.4.27.2013.Skin.Head.QD	SHSU-skin	10143
10143.016.5.15.2013.Skin.PBS.LHip.SW	SHSU-skin	10143
10142.011.3.3.2013.Skin.PBS.LHip.CW	SHSU-skin	10142
10142.011.4.21.2013.Skin.PBS.LHip.CW	SHSU-skin	10142
10143.016.5.13.2013.Skin.PBS.LBicep.XW	SHSU-skin	10143
10143.016.4.17.2013.Skin.PBS.RHip.RW	SHSU-skin	10143
10143.016.4.27.2013.Skin.Head.QD	SHSU-skin	10143
10143.016.5.23.2013.Skin.PBS.LBicep.XW	SHSU-skin	10143
10143.004.5.7.2013.Skin.LLateral.YD	SHSU-skin	10143
10143.016.5.5.2013.Skin.LLateral.YD	SHSU-skin	10143
10143.016.4.21.2013.Skin.PBS.LBicep.XW	SHSU-skin	10143
10143.016.5.9.2013.Skin.RHip.RD	SHSU-skin	10143
10143.004.5.23.2013.Skin.PBS.Head.QW	SHSU-skin	10143
10143.004.5.3.2013.Skin.RLateral.WD	SHSU-skin	10143
10142.011.3.25.2013.Skin.PBS.LHip.CW	SHSU-skin	10142
10143.004.4.29.2013.Skin.Groin.UD	SHSU-skin	10143
10143.016.5.3.2013.Skin.Groin.UD	SHSU-skin	10143
10143.004.5.11.2013.Skin.LBicep.XD	SHSU-skin	10143
10142.011.3.5.2013.Skin.PBS.LKnee.DW	SHSU-skin	10142
10143.016.4.21.2013.Skin.LHip.SD	SHSU-skin	10143
10143.004.5.19.2013.Skin.RBicep.VD	SHSU-skin	10143
10143.004.5.1.2013.Skin.RHip.RD	SHSU-skin	10143
10143.004.5.11.2013.Skin.RLateral.WD	SHSU-skin	10143
10143.004.4.19.2013.Skin.PBS.LLateral.YW	SHSU-skin	10143
10143.016.5.11.2013.Skin.PBS.LBicep.XW	SHSU-skin	10143
10143.004.4.19.2013.Skin.RLateral.WD	SHSU-skin	10143
10143.004.4.17.2013.Skin.PBS.LHip.SW	SHSU-skin	10143
10143.016.4.25.2013.Skin.Groin.UD	SHSU-skin	10143
10143.004.5.1.2013.Skin.LBicep.XD	SHSU-skin	10143
10142.009.4.2.2013.Skin.PBS.LKnee.DW	SHSU-skin	10142
10143.004.4.21.2013.Skin.RHip.RD	SHSU-skin	10143
10143.016.4.17.2013.Skin.Lknee.TD	SHSU-skin	10143
10143.016.4.27.2013.Skin.LHip.SD	SHSU-skin	10143
10142.009.4.8.2013.Skin.PBS.LKnee.DW	SHSU-skin	10142
10142.011.3.15.2013.Skin.PBS.RHip.BW	SHSU-skin	10142
10143.016.6.10.2013.Skin.PBS.Head.QW	SHSU-skin	10143
10143.004.4.17.2013.Skin.Lknee.TD	SHSU-skin	10143
10143.016.4.21.2013.Skin.PBS.RBicep.VW	SHSU-skin	10143
10143.004.4.17.2013.Skin.LBicep.XD	SHSU-skin	10143
10143.004.4.29.2013.Skin.LLateral.YD	SHSU-skin	10143
10143.016.5.5.2013.Skin.RLateral.WD	SHSU-skin	10143
10142.011.4.5.2013.Skin.PBS.LHip.CW	SHSU-skin	10142
10143.016.6.10.2013.Skin.PBS.RBicep.VW	SHSU-skin	10143
10143.016.5.11.2013.Skin.Head.QD	SHSU-skin	10143
10143.016.4.25.2013.Skin.Head.QD	SHSU-skin	10143
10143.016.5.3.2013.Skin.PBS.LBicep.XW	SHSU-skin	10143
10143.016.5.23.2013.Skin.PBS.RHip.RW	SHSU-skin	10143
10143.004.4.23.2013.Skin.Head.QD	SHSU-skin	10143
10143.016.4.17.2013.Skin.Groin.UD	SHSU-skin	10143
10143.016.4.19.2013.Skin.LHip.SD	SHSU-skin	10143
10142.009.6.10.2013.Skin.PBS.RHip.BW	SHSU-skin	10142
10143.004.4.27.2013.Skin.PBS.Head.QW	SHSU-skin	10143
10143.016.5.11.2013.Skin.PBS.RLateral.WW	SHSU-skin	10143
10143.016.4.29.2013.Skin.PBS.LHip.SW	SHSU-skin	10143
10143.004.4.23.2013.Skin.PBS.LLateral.YW	SHSU-skin	10143
10143.016.4.23.2013.Skin.RHip.RD	SHSU-skin	10143
10143.016.5.3.2013.Skin.LLateral.YD	SHSU-skin	10143
10143.016.4.25.2013.Skin.PBS.Head.QW	SHSU-skin	10143
10143.004.4.17.2013.Skin.RHip.RD	SHSU-skin	10143
10143.016.4.27.2013.Skin.PBS.LLateral.YW	SHSU-skin	10143
10143.016.5.11.2013.Skin.PBS.Groin.UW	SHSU-skin	10143
10143.004.4.21.2013.Skin.Head.QD	SHSU-skin	10143
10143.016.5.1.2013.Skin.PBS.Groin.UW	SHSU-skin	10143
10142.009.5.13.2013.Skin.PBS.RHip.BW	SHSU-skin	10142
10143.004.5.11.2013.Skin.Lknee.TD	SHSU-skin	10143
10143.004.4.27.2013.Skin.Lknee.TD	SHSU-skin	10143
10143.004.7.8.2013.Skin.Head.QD	SHSU-skin	10143
10143.016.5.11.2013.Skin.Groin.UD	SHSU-skin	10143
10143.004.5.27.2013.Skin.LHip.SD	SHSU-skin	10143
10143.004.4.25.2013.Skin.PBS.RHip.RW	SHSU-skin	10143
10143.016.5.23.2013.Skin.LLateral.YD	SHSU-skin	10143
10143.016.4.23.2013.Skin.PBS.Head.QW	SHSU-skin	10143
10143.016.5.27.2013.Skin.LHip.SD	SHSU-skin	10143
10143.016.5.11.2013.Skin.PBS.RBicep.VW	SHSU-skin	10143
10143.004.4.21.2013.Skin.PBS.Head.QW	SHSU-skin	10143
10142.SoilControl.3.9.2013.Soil.ctrl.ctrlC	SHSU-soil	10142
10143.004.4.29.2013.Soil.LArmpit.SiteF	SHSU-soil	10143
10142.SoilControl.3.16.2013.Soil.ctrl.ctrlB	SHSU-soil	10142
10143.004.5.5.2013.Soil.LArmpit.SiteF	SHSU-soil	10143
10142.009.3.2.2013.Soil.LHip.SiteC	SHSU-soil	10142
10142.011.4.17.2013.Soil.RHip.SiteB	SHSU-soil	10142
10143.016.7.8.2013.Soil.RHip.SiteB	SHSU-soil	10143
10142.011.3.3.2013.Soil.RHip.SiteB	SHSU-soil	10142
10143.004.4.25.2013.Soil.Head.SiteA	SHSU-soil	10143
10142.009.4.8.2013.Soil.RHip.SiteB	SHSU-soil	10142
10142.011.3.4.2013.Soil.LKnee.SiteD	SHSU-soil	10142
10142.011.3.16.2013.Soil.RHip.SiteB	SHSU-soil	10142
10142.011.2.26.2013.Soil.LKnee.SiteD	SHSU-soil	10142
10142.009.4.21.2013.Soil.Head.SiteA	SHSU-soil	10142
10143.016.5.11.2013.Soil.RArmpit.SiteG	SHSU-soil	10143
10142.SoilControl.3.1.2013.Soil.ctrl.ctrlC	SHSU-soil	10142
10142.009.3.2.2013.Soil.RHip.SiteB	SHSU-soil	10142
10142.011.3.16.2013.Soil.LKnee.SiteD	SHSU-soil	10142
10142.011.4.2.2013.Soil.LKnee.SiteD	SHSU-soil	10142
10143.004.4.19.2013.Soil.RHip.SiteB	SHSU-soil	10143
10143.004.5.27.2013.Soil.LKnee.SiteD	SHSU-soil	10143
10143.004.5.13.2013.Soil.LKnee.SiteD	SHSU-soil	10143
10143.016.5.1.2013.Soil.ctrl.ctrlB	SHSU-soil	10143
10142.SoilControl.3.12.2013.Soil.ctrl.ctrlA	SHSU-soil	10142
10143.004.5.3.2013.Soil.RArmpit.SiteG	SHSU-soil	10143
10143.004.5.27.2013.Soil.RHip.SiteB	SHSU-soil	10143
10143.016.5.15.2013.Soil.Head.SiteA	SHSU-soil	10143
10143.004.5.1.2013.Soil.LHip.SiteC	SHSU-soil	10143
10143.004.5.19.2013.Soil.RHip.SiteB	SHSU-soil	10143
10143.004.5.5.2013.Soil.Head.SiteA	SHSU-soil	10143
10143.016.5.15.2013.Soil.RArmpit.SiteG	SHSU-soil	10143
10143.016.6.10.2013.Soil.Head.SiteA	SHSU-soil	10143
10142.009.3.4.2013.Soil.LKnee.SiteD	SHSU-soil	10142
10143.004.5.15.2013.Soil.Groin.SiteE	SHSU-soil	10143
10142.011.3.14.2013.Soil.RHip.SiteB	SHSU-soil	10142
10143.016.4.29.2013.Soil.LKnee.SiteD	SHSU-soil	10143
10142.009.3.14.2013.Soil.LKnee.SiteD	SHSU-soil	10142
10142.SoilControl.3.27.2013.Soil.ctrl.ctrlC	SHSU-soil	10142
10143.004.5.11.2013.Soil.LKnee.SiteD	SHSU-soil	10143
10142.SoilControl.3.1.2013.Soil.ctrl.ctrlB	SHSU-soil	10142
10143.004.4.17.2013.Soil.Torso.2	SHSU-soil	10143
10142.009.6.10.2013.Soil.LHip.SiteC	SHSU-soil	10142
10143.004.5.3.2013.Soil.Head.SiteA	SHSU-soil	10143
10143.004.5.9.2013.Soil.LArmpit.SiteF	SHSU-soil	10143
10142.011.3.15.2013.Soil.RHip.SiteB	SHSU-soil	10142
10142.009.3.26.2013.Soil.Head.SiteA	SHSU-soil	10142
10142.009.3.9.2013.Soil.LKnee.SiteD	SHSU-soil	10142
10143.016.7.8.2013.Soil.Head.SiteA	SHSU-soil	10143
10142.009.2.28.2013.Soil.Head.SiteA	SHSU-soil	10142
10143.004.4.19.2013.Soil.Head.SiteA	SHSU-soil	10143
10143.016.5.27.2013.Soil.LKnee.SiteD	SHSU-soil	10143
10142.009.3.23.2013.Soil.LKnee.SiteD	SHSU-soil	10142
10143.004.5.7.2013.Soil.Head.SiteA	SHSU-soil	10143
10142.009.3.16.2013.Soil.Head.SiteA	SHSU-soil	10142
10143.016.4.23.2013.Soil.LHip.SiteC	SHSU-soil	10143
10142.SoilControl.4.14.2013.Soil.ctrl.ctrlC	SHSU-soil	10142
10143.004.4.27.2013.Soil.Head.SiteA	SHSU-soil	10143
10142.011.3.11.2013.Soil.RHip.SiteB	SHSU-soil	10142
10142.SoilControl.3.12.2013.Soil.ctrl.ctrlB	SHSU-soil	10142
10143.016.5.11.2013.Soil.Head.SiteA	SHSU-soil	10143
10142.SoilControl.3.3.2013.Soil.ctrl.ctrlB	SHSU-soil	10142
10142.011.3.12.2013.Soil.Head.SiteA	SHSU-soil	10142
10142.SoilControl.4.29.2013.Soil.ctrl.ctrlA	SHSU-soil	10142
10143.016.5.7.2013.Soil.LKnee.SiteD	SHSU-soil	10143
10142.011.5.13.2013.Soil.Head.SiteA	SHSU-soil	10142
10143.004.5.15.2013.Soil.LKnee.SiteD	SHSU-soil	10143
10143.004.4.25.2013.Soil.LHip.SiteC	SHSU-soil	10143
10142.011.4.2.2013.Soil.Head.SiteA	SHSU-soil	10142
10142.011.3.13.2013.Soil.LHip.SiteC	SHSU-soil	10142
10142.009.3.3.2013.Soil.RHip.SiteB	SHSU-soil	10142
10142.SoilControl.3.21.2013.Soil.ctrl.ctrlC	SHSU-soil	10142
10142.009.3.18.2013.Soil.RHip.SiteB	SHSU-soil	10142
10143.016.5.27.2013.Soil.LHip.SiteC	SHSU-soil	10143
10142.011.4.5.2013.Soil.Head.SiteA	SHSU-soil	10142
10143.004.5.5.2013.Soil.RArmpit.SiteG	SHSU-soil	10143
10142.009.3.12.2013.Soil.Head.SiteA	SHSU-soil	10142
10142.011.3.30.2013.Soil.LHip.SiteC	SHSU-soil	10142
10142.011.4.14.2013.Soil.RHip.SiteB	SHSU-soil	10142
10143.016.4.17.2013.Soil.ctrl.ctrlA	SHSU-soil	10143
10143.016.5.23.2013.Soil.LKnee.SiteD	SHSU-soil	10143
10142.009.2.26.2013.Soil.RHip.SiteB	SHSU-soil	10142
10142.SoilControl.3.20.2013.Soil.ctrl.ctrlB	SHSU-soil	10142
10142.011.3.5.2013.Soil.LHip.SiteC	SHSU-soil	10142
10143.016.5.3.2013.Soil.RArmpit.SiteG	SHSU-soil	10143
10143.016.5.19.2013.Soil.LHip.SiteC	SHSU-soil	10143
10142.011.3.27.2013.Soil.Head.SiteA	SHSU-soil	10142
10142.009.3.24.2013.Soil.LHip.SiteC	SHSU-soil	10142
10142.009.3.21.2013.Soil.LHip.SiteC	SHSU-soil	10142
10143.016.6.10.2013.Soil.RHip.SiteB	SHSU-soil	10143
10142.011.3.13.2013.Soil.LKnee.SiteD	SHSU-soil	10142
10142.009.3.5.2013.Soil.RHip.SiteB	SHSU-soil	10142
10142.011.3.23.2013.Soil.RHip.SiteB	SHSU-soil	10142
10142.011.3.6.2013.Soil.LKnee.SiteD	SHSU-soil	10142
10142.SoilControl.4.2.2013.Soil.ctrl.ctrlB	SHSU-soil	10142
10143.004.6.10.2013.Soil.LArmpit.SiteF	SHSU-soil	10143
10142.SoilControl.6.10.2013.Soil.ctrl.ctrlB	SHSU-soil	10142
10143.016.5.1.2013.Soil.ctrl.ctrlA	SHSU-soil	10143
10143.004.4.17.2013.Soil.RArmpit.SiteG	SHSU-soil	10143
10142.011.3.6.2013.Soil.RHip.SiteB	SHSU-soil	10142
10143.004.5.23.2013.Soil.RArmpit.SiteG	SHSU-soil	10143
10142.011.2.26.2013.Soil.LHip.SiteC	SHSU-soil	10142
10142.009.3.9.2013.Soil.LHip.SiteC	SHSU-soil	10142
10143.016.5.23.2013.Soil.ctrl.ctrlC	SHSU-soil	10143
10142.011.3.12.2013.Soil.LKnee.SiteD	SHSU-soil	10142
10142.011.4.17.2013.Soil.LKnee.SiteD	SHSU-soil	10142
10142.SoilControl.4.11.2013.Soil.ctrl.ctrlA	SHSU-soil	10142
10142.009.3.14.2013.Soil.Head.SiteA	SHSU-soil	10142
10142.011.2.26.2013.Soil.Head.SiteA	SHSU-soil	10142
10143.016.5.23.2013.Soil.Groin.SiteE	SHSU-soil	10143
10142.SoilControl.3.23.2013.Soil.ctrl.ctrlC	SHSU-soil	10142
10143.016.4.29.2013.Soil.RHip.SiteB	SHSU-soil	10143
10143.004.5.15.2013.Soil.RHip.SiteB	SHSU-soil	10143
10142.009.3.22.2013.Soil.Head.SiteA	SHSU-soil	10142
10143.016.5.5.2013.Soil.Groin.SiteE	SHSU-soil	10143
10143.016.4.19.2013.Soil.Head.SiteA	SHSU-soil	10143
10142.009.3.6.2013.Soil.LKnee.SiteD	SHSU-soil	10142
10142.011.3.18.2013.Soil.LHip.SiteC	SHSU-soil	10142
10143.004.5.19.2013.Soil.LArmpit.SiteF	SHSU-soil	10143
10142.SoilControl.2.28.2013.Soil.ctrl.ctrlA	SHSU-soil	10142
10142.011.4.2.2013.Soil.RHip.SiteB	SHSU-soil	10142
10142.SoilControl.3.27.2013.Soil.ctrl.ctrlA	SHSU-soil	10142
10142.SoilControl.3.19.2013.Soil.ctrl.ctrlC	SHSU-soil	10142
10143.004.4.17.2013.Soil.Groin.SiteE	SHSU-soil	10143
10142.SoilControl.3.24.2013.Soil.ctrl.ctrlA	SHSU-soil	10142
10142.SoilControl.3.18.2013.Soil.ctrl.ctrlB	SHSU-soil	10142
10143.004.5.7.2013.Soil.RArmpit.SiteG	SHSU-soil	10143
